# Supplementary material for: The Relationship between Resistance Training Frequency and Muscle Quality in Adolescents
Source: Int J Environ Res Public Health. 2022 Jul 1;19(13):8099. doi: 10.3390/ijerph19138099 (PMC9265918; doi:10.3390/ijerph19138099)
Supplement: Supplementary file 1 [file ijerph-19-08099-s001.zip]

Archive with 1 entries (1 files):
- ijerph-1744774-supplementary.pdf
